# Supplementary material for: Factors Influencing Participation in Physical Activity, Sports, and Exercise in Children and Adolescents with Spinal Pain or Spinal Conditions: A Systematic Review and Meta-Ethnography
Source: Behav Sci (Basel). 2023 Jun 9;13(6):486. doi: 10.3390/bs13060486 (PMC10295783; doi:10.3390/bs13060486)
Supplement: Supplementary file 1 [file behavsci-13-00486-s001.zip]

Archive with 1 entries (1 files):
- behavsci-2331584-supplementary.pdf
